# Supplementary material for: Hyperuricaemia Prevalence Rates According to Their Physiochemical and Epidemiological Diagnostic Criteria and Their Associations with Cardio-Renal-Metabolic Factors: SIMETAP-HU Study
Source: J Clin Med. 2024 Aug 19;13(16):4884. doi: 10.3390/jcm13164884 (PMC11355702; doi:10.3390/jcm13164884)
Supplement: Supplementary file 1 [file jcm-13-04884-s001.zip]

Archive with 1 entries (1 files):
- jcm-3134786-supplementary.pdf
